# Supplementary material for: Squalene-Based Nano-Assemblies Improve the Pro-Autophagic Activity of Trehalose
Source: Pharmaceutics. 2022 Apr 14;14(4):862. doi: 10.3390/pharmaceutics14040862 (PMC9032118; doi:10.3390/pharmaceutics14040862)
Supplement: Supplementary file 1 [file pharmaceutics-14-00862-s001.zip]

Archive with 1 entries (1 files):
- pharmaceutics-1494321-supplementary.pdf
